# Supplementary material for: Germination Triggers Substantial Changes in GABA, Polyphenol, Sugar, and Organic Acid Content of Commonly Consumed Legumes
Source: Plants (Basel). 2026 Jan 13;15(2):242. doi: 10.3390/plants15020242 (PMC12844749; doi:10.3390/plants15020242)
Supplement: Supplementary file 1 [file plants-15-00242-s001.zip]

Archive with 1 entries (1 files):
- plants-3934942-supplementary.pdf
